# Supplementary material for: Restrained Eating and Disinhibited Eating: Association with Diet Quality and Body Weight Status Among Adolescents
Source: Nutrients. 2024 Oct 23;16(21):3601. doi: 10.3390/nu16213601 (PMC11547977; doi:10.3390/nu16213601)
Supplement: Supplementary file 1 [file nutrients-16-03601-s001.zip]

Archive with 1 entries (1 files):
- nutrients-3245077-supplementary.pdf
